# Supplementary material for: Redox buffering and H2O2 orchestrate the vegetative development of Marchantia polymorpha
Source: Plant J. 2025 Jul 18;123(2):e70317. doi: 10.1111/tpj.70317 (PMC12274077; doi:10.1111/tpj.70317)
Supplement: Supplementary file 2 — Table S1. Primer sequences used in this study. [file TPJ-123-0-s003.xlsx]

## Sheet: supporting table 1
Table S1 Primer sequences used in this study.
Primer	Sequence	Purpose	Origin
MpEF1a_fwd	5'-CTTCGTGCCAATTTCTGGAT-3'	qPCR	Busch et al. 2019
MpEF1a_rev	3'-GCTCACTGATGCTGTCCAAA-5'	qPCR	Busch et al. 2019
MpGSH1_fwd	5'-CGAAGAAGTCGCCATCAGTA-3'	qPCR	this study
MpGSH1_rev	3'-AACCCGAATTTCTCGTGTTC-5'	qPCR	this study
amir MpGSH1	5'-ATCCCTGCAAGGAGCGTTGGA-3'	target site miRNA for MpGSH1 knockdown studies	this study
HyPer7_fwd	5'-GGGGACAAGTTTGTACAAAAAAGCAGGCTTCATGCACCTGGCTAATGAGGA-3'	gateway cloning - HyPer7 in Marchantia	this study
HyPer7_rev	3'-GGGGACCACTTTGTACAAGAAAGCTGGGTTTTCAATCGCAGATGAAGCT-5'	gateway cloning - HyPer7 in Marchantia	this study
gRNA1_MpGSH1_fwd	5'-CTCGGCCCCGGATGGTGCCCTGTC-3'	CRISPR gRNA	this study
gRNA1_MpGSH1_rev	3'-AAACGACAGGGCACCATCCGGGGC-5'	CRISPR gRNA	this study
gRNA2_MpGSH1_fwd	5'-CTCGTCGAAGACACCGTGAAGTCA-3'	CRISPR gRNA	this study
gRNA2_MpGSH1_rev	3'-AAACTGACTTCACGGTGTCTTCGA-5'	CRISPR gRNA	this study
gRNA3_MpGSH1_fwd	5'-CTCGGCATTGGTTTCAACCCGAAG-3'	CRISPR gRNA	this study
gRNA3_MpGSH1_rev	3'-AAACCTTCGGGTTGAAACCAATGC-5'	CRISPR gRNA	this study
gRNA4_MpGSH1_fwd	5'-CTCGGCGAGCGTGCTATGCTTAGG-3'	CRISPR gRNA	this study
gRNA4_MpGSH1_rev	3'-AAACCCTAAGCATAGCACGCTCGC-5'	CRISPR gRNA	this study
gRNA5_MpGSH1_fwd	5'-CTCGGGTCGATACATTGATTGCGC-3'	CRISPR gRNA	this study
gRNA5_MpGSH1_rev	3'-AAACGCGCAATCAATGTATCGACC-5'	CRISPR gRNA	this study
