# Supplementary material for: Redox buffering and H2O2 orchestrate the vegetative development of Marchantia polymorpha
Source: Plant J. 2025 Jul 18;123(2):e70317. doi: 10.1111/tpj.70317 (PMC12274077; doi:10.1111/tpj.70317)
Supplement: Supplementary file 3 — Video S1. Video of Figure S3. [file TPJ-123-0-s002.zip]

Archive with 8 entries (8 files):
- S3A.tif
- S3B.tif
- S3C.tif
- S3D.tif
- tpj70317-sup-0001-FigureS3@Fig.S3_A.avi
- tpj70317-sup-0002-FigureS3@Fig.S3_B.avi
- tpj70317-sup-0003-FigureS3@Fig.S3_C.avi
- tpj70317-sup-0004-FigureS3@Fig.S3_D.avi
